# Supplementary material for: Evaluating the Potential of Casein Glycomacropeptide in Adult Irritable Bowel Syndrome Management: A Pilot Study
Source: Nutrients. 2023 Sep 27;15(19):4174. doi: 10.3390/nu15194174 (PMC10574033; doi:10.3390/nu15194174)
Supplement: Supplementary file 1 [file nutrients-15-04174-s001.zip]

Archive with 1 entries (1 files):
- nutrients-2608611-supplementary.xlsx
