# Supplementary material for: Evaluating the Potential of Casein Glycomacropeptide in Adult Irritable Bowel Syndrome Management: A Pilot Study
Source: Nutrients. 2023 Sep 27;15(19):4174. doi: 10.3390/nu15194174 (PMC10574033; doi:10.3390/nu15194174)
Supplement: Supplementary file 1 [file nutrients-15-04174-s001.zip › nutrients-2608611-supplementary.xlsx]

## Sheet: Table S1
Table S1: Levels of inflammatory markers in the subjects by periods.
Subject	Period	IL-17F (ng/mL)	GM-CSF (ng/mL)	IFNg (pg/mL)	IL-10 (pg/mL)	CCL20/MIP3a (pg/mL)	IL-12p70 (pg/mL)	IL-13 (pg/mL)	IL-15 (pg/mL)	IL-17A (pg/mL)	IL-22 (pg/mL)	IL-9 (pg/mL)	IL-1b (pg/mL)	IL-33 (pg/mL)	IL-2 (pg/mL)	IL-21 (pg/mL)	IL-4 (ng/mL)	IL-23 (ng/mL)	IL-5 (pg/mL)	IL-6 (pg/mL)	IL-17E/IL-25 (ng/mL)	IL-27 (ng/mL)	IL-31 (ng/mL)	TNFa (ng/mL)	TNFb (ng/mL)	IL-28A (ng/mL)	Lactoferrin (μg/g)	Calprotectin (μg/g)
352	Baseline	0.19874	0.032322	54.164	14.8797	25.1814	3.19391	204.908	11.6969	3.98899	1.93529	5.32528	3.775	42.1443	2.06634	8.65657	1.45506	8.71226	11.978	49.4039	0.0744667	0.436257	0.0729682	7.52362	0.673803	3.79244	0	52.0691
352	Feeding	0.176382	0.0244264	46.9167	12.9572	26.348	2.97911	180.645	9.97784	2.53159	1.63494	4.71187	3.30553	38.6827	1.89085	4.78954	1.32007	7.53848	11.1852	44.3756	0.0707614	0.409044	0.0669936	5.82917	0.620448	3.25993	0	57.1772
352	Washout	0.149198	0.0287461	45.691	11.4675	26.2795	2.61748	186.158	11.1622	3.06631	1.24426	6.27191	3.84935	32.0347	2.25709	7.18783	1.10849	6.6895	10.3615	46.1187	0.064551	0.384907	0.0590372	6.15902	0.545253	2.99943	3.03724	81.3466
901	Baseline	0	0	10.2582	0.755853	12.0591	0	3.91244	3.04287	0	0.0699214	2.45596	0.430308	4.93498	0.211484	5.68863	0.0477563	0.296334	1.9073	0.619847	0.0286523	0.392354	0.0145676	6.01223	0	0.0673141	0	42.8348
901	Feeding	0	0	4.74719	0.393487	12.8924	0	7.45497	3.50904	0	0.0551611	3.7414	0.409428	4.40734	0.141768	14.2047	0.0259065	0.399151	1.66008	0.593275	0.0278438	0.323382	0.0123303	6.8576	0	0.0405956	0	36.537
901	Washout	0	0	3.38419	0.505151	10.63	0	7.13377	2.34043	0.304522	0.0600645	4.02403	0.563653	7.20526	0.353545	10.1431	0.0322265	0.542872	1.77069	0.430271	0.027761	0.362375	0.0160442	5.81375	0	0.0520648	0	34.3644
106	Baseline	0	0	0	0.253308	6.25336	0	8.47227	2.3183	0.40206	0.0548849	2.16985	0.527311	7.59768	0	2.42471	0.0776286	0.233327	4.0883	0.200696	0.0286687	1.3376	0.0199834	2.59113	0.000241932	0.0867913	0	31.6665
106	Feeding	0	0	0.703349	0.174961	7.19857	0	8.21638	1.94492	0.498168	0.0648415	2.51219	0.894445	8.78099	0.0365392	9.09516	0.0727432	0.273179	3.6285	0.191001	0.0295148	1.3084	0.020472	3.09656	0.00131827	0.0907092	0.57078	33.7583
106	Washout	0	0	14.2492	1.64194	4.756	0	9.55745	1.86863	0.836581	0.067284	2.62961	1.11508	7.79834	0.140662	0.70365	0.0476196	0.156057	2.40569	0.520952	0.028619	0.968024	0.0197602	2.25134	0.00055942	0.0909227	5.44366	37.1327
720	Baseline	0.0497503	0.00419774	38.547	5.85509	32.1436	1.11905	44.7785	3.32554	1.78831	0.477952	4.09938	2.31884	9.15714	0.356834	0	0.300445	2.41957	2.91247	2.49428	0.0356586	0.192981	0.0177953	5.9684	0.0462635	0.461191	42.9771	1336.29
720	Feeding	0.0353064	0.00139925	11.1515	5.03258	13.3632	0.378061	25.8425	2.41942	1.19536	0.309147	3.09585	1.00493	6.27862	0.143369	3.06038	0.286087	1.38574	2.73959	7.02179	0.0306825	0.198905	0.0170739	7.58936	0.0371636	0.489466	29.9912	929.197
720	Washout	0.0752308	0.000926843	6.61973	2.9648	16.9678	0.00532798	41.4983	2.43033	1.22635	0.595252	3.40583	1.62985	9.42825	0.0183909	0.496345	0.354297	2.7784	3.0348	7.46716	0.0379264	0.247694	0.0267493	8.1499	0.0591733	0.654929	18.3087	353.075
425	Baseline	0.0608099	0.00994379	58.8548	18.2963	27.6288	0.468255	197.595	3.27504	4.82635	0.44837	3.18573	4.88886	26.0758	1.46826	0	1.42353	6.02634	16.5132	60.7235	0.0487743	0.323406	0.0560411	3.37743	0.862015	6.29216	0	51.484
425	Feeding	0.0682965	0.0126528	62.3519	18.1857	49.4239	1.34211	269.559	6.82897	2.73515	0.751784	4.46495	4.20162	47.043	1.38216	4.58499	2.18475	8.32482	22.3844	97.3326	0.0694757	0.326155	0.0790202	5.67021	1.25513	5.9171	0	62.4518
425	Washout	0.0800083	0.0104674	55.203	15.5471	29.9184	1.39989	329.41	6.72629	4.09617	0.640504	5.15921	5.07188	39.5074	1.41279	4.22127	1.5334	7.83234	18.5702	83.7779	0.0610718	0.335468	0.0610601	4.77302	1.1233	6.37187	0	50.6741
